# Supplementary material for: The Preservation of PPARγ Genome Duplicates in Some Teleost Lineages: Insights into Lipid Metabolism and Xenobiotic Exploitation
Source: Genes (Basel). 2022 Jan 4;13(1):107. doi: 10.3390/genes13010107 (PMC8774674; doi:10.3390/genes13010107)
Supplement: Supplementary file 1 [file genes-13-00107-s001.zip]

Archive with 1 entries (1 files):
- genes-1511448-supplementary.pdf
